# Supplementary material for: Massively Parallel Sequencing of Human Urinary Exosome/Microvesicle RNA Reveals a Predominance of Non-Coding RNA
Source: PLoS One. 2014 May 9;9(5):e96094. doi: 10.1371/journal.pone.0096094 (PMC4015934; doi:10.1371/journal.pone.0096094)
Supplement: Table S3 — Known ncRNA found in microvesicles (including exosomes) (+DNase). Listing of the 196 ncRNA transcripts (rnaDB set = "curated from literature") and the number of microvesicle derived sequencing transcripts that aligned against them. (ZIP) [file pone.0096094.s003.zip]

Archive with 1 entries (1 files):
- PLOS Russo Supp Table S3 Final 040814.pdf
