# Supplementary material for: Massively Parallel Sequencing of Human Urinary Exosome/Microvesicle RNA Reveals a Predominance of Non-Coding RNA
Source: PLoS One. 2014 May 9;9(5):e96094. doi: 10.1371/journal.pone.0096094 (PMC4015934; doi:10.1371/journal.pone.0096094)
Supplement: Table S6 — Genes found within microvesicles (including exosomes) (-DNase). Raw and normalized counts (as per Casava's 1.7 read counts method) of genes identified in microvesicles. (ZIP) [file pone.0096094.s006.zip]

Archive with 1 entries (1 files):
- PLOS Russo Supp Table S6 Final 040814.pdf
